# Supplementary material for: The Effects of a Preconception Lifestyle Intervention on Childhood Cardiometabolic Health—Follow-Up of a Randomized Controlled Trial
Source: Cells. 2021 Dec 24;11(1):41. doi: 10.3390/cells11010041 (PMC8750944; doi:10.3390/cells11010041)
Supplement: Supplementary file 1 [file cells-11-00041-s001.zip]

Archive with 1 entries (1 files):
- cells-1448977-supplementary.pdf
